# Supplementary material for: A novel variant in GLIS3 is associated with osteoarthritis
Source: Ann Rheum Dis. 2018 Feb 7;77(4):620–3. doi: 10.1136/annrheumdis-2017-211848 (PMC5890630; doi:10.1136/annrheumdis-2017-211848)
Supplement: Supplementary file 7 [file annrheumdis-2017-211848supp007.xlsx]

## Sheet: Sheet1
Table S3. Summary statistics of rs10116772 in the discovery association analyses.
TJR, Total joint replacement; OA, osteoarthritis
Stratum	N (cases/controls)	p-value	OR[95%CIs]
Knee and/or hip OA TJR	5414/9939	3.29e-06	0.97[0.96-0.98]
Hip OA TJR	2517/9939	0.00179	0.98[0.97-0.99]
Knee OA TJR	2188/9939	0.000274	0.98[0.97-0.99]
