# Supplementary material for: A novel variant in GLIS3 is associated with osteoarthritis
Source: Ann Rheum Dis. 2018 Feb 7;77(4):620–3. doi: 10.1136/annrheumdis-2017-211848 (PMC5890630; doi:10.1136/annrheumdis-2017-211848)
Supplement: Supplementary file 14 [file annrheumdis-2017-211848supp014.xlsx]

## Sheet: Sheet1
Table S8. Summary statistics before and after body mass index (BMI) and height adjustment of rs10116772 in the discovery study. The first 2 rows show the association before and after adjustment for BMI in the same set of samples with available BMI information. The last 2 rows show the association before and after height adjustment in the same set of samples with available height information.
TJR, Total joint replacement; PCs, principal components
Stratum	Covariates	N	P	OR[95%CIs]
		case/control
Knee and/or hip OA TJR	Sex, 4 PCs	14722	2.7e-06	0.97[0.96-0.98]
		(5067/9655)
Knee and/or hip OA TJR	Sex, 4PCs, BMI	14722	3.3e-06	0.97[0.96-0.98]
		(5067/9655)
Knee and/or hip OA TJR	Sex, 4PCs	14787	3e-06	0.97[0.96-0.98]
		(4995/9792)
Knee and/or hip OA TJR	Sex, 4PCs, Height	14787	4.3e-06	0.97[0.96-0.98]
		(4995/9792)
