# Supplementary material for: A novel variant in GLIS3 is associated with osteoarthritis
Source: Ann Rheum Dis. 2018 Feb 7;77(4):620–3. doi: 10.1136/annrheumdis-2017-211848 (PMC5890630; doi:10.1136/annrheumdis-2017-211848)
Supplement: Supplementary file 19 [file annrheumdis-2017-211848supp019.xlsx]

## Sheet: Sheet1
Table S12. Published trait associations of variants that are in linkage disequilibrium (r2>0.6) with rs10116772.
EA, effect allele; NEA, non-effect allele
Published variation				Summary statistics in published studies					Summary statistics in this study
rsid	Position (b37)	Distance from	r2 with rs10116772	Associated trait	Reference	p-value	OR[95%CIs]	EA/NEA	p-value	OR [95%CIs]	EA/NEA
		rs10116772					Or
							Beta(SE)
rs7041847	9:4287466	-4kbp	0.64	Type 2 diabetes	25	2e-14	1.1	A/G	0.0006	1.02	A/G
							[1.07–1.13]			[1.01-1.03]
rs7034200	9:4289050	-2kbp	0.69	Fasting glucose-related traits	26	1e-12		A/C	0.00026	1.02	A/C
							+			[1.01-1.03]
rs4237150	9:4290085	-456bp	0.99	Fasting plasma glucose	27	4e-09	0.053 (0.009)	C/G	1.4e-06	1.03	C/G
										[1.02-1.04]
rs7020673	9:4291747	1kbp	0.64	Type 1 diabetes	28	5e-12	1.14	NA	0.00048	1.02	G/C
							[1.08-1.20]			[1.01-1.03]
rs10758593	9:4292083	1kbp	0.97	Type 1 diabetes	29	3e-06	1.13	A/G	2.7e-06	1.03	A/G
							[1.07-1.19]			[1.01-1.04]
rs10814916	9:4293150	2kbp	0.65	Type 2 diabetes	30	6e-12	1.11	C/A	0.00043	1.02	C/A
							[1.08-1.15]			[1.01-1.03]
