# Supplementary material for: A novel variant in GLIS3 is associated with osteoarthritis
Source: Ann Rheum Dis. 2018 Feb 7;77(4):620–3. doi: 10.1136/annrheumdis-2017-211848 (PMC5890630; doi:10.1136/annrheumdis-2017-211848)
Supplement: Supplementary file 11 [file annrheumdis-2017-211848supp011.xlsx]

## Sheet: Sheet1
Table S5. Functional consequences for the studied variants (except indels) assigned using the Variant effect predictor of Ensembl (version 86).
Consequence	Count	Consequence type	Count
Splice acceptor variant	184	Splice	1625
Splice donor variant	232
Splice region variant	1209
Stop gained	13	Non-synonymous	43536
Stop lost	635
Start lost	119
Missense variant	42769
Stop retained variant	3	Synonymous	3777
Synonymous variant	3774
3' UTR variant	4780	UTR	5851
5' UTR variant	1071
Intron variant	108768	Intron	108768
Mature miRNA variant	1	Non-coding transcript	4497
Non-coding transcript exon variant	4496
Upstream gene variant	10474	Upstream/Downstream	19141
Downstream gene variant	8667
Regulatory region variant	9882	Intergenic	83456
TF-binding site variant	79
Intergenic variant	73495
Total	270651		270651
