# Supplementary material for: A novel variant in GLIS3 is associated with osteoarthritis
Source: Ann Rheum Dis. 2018 Feb 7;77(4):620–3. doi: 10.1136/annrheumdis-2017-211848 (PMC5890630; doi:10.1136/annrheumdis-2017-211848)
Supplement: Supplementary file 17 [file annrheumdis-2017-211848supp017.xlsx]

## Sheet: Sheet1
Table S10. 95% credible set in the region of association.
PPA, posterior probability of association
rsid	Position (b37)	Log10BF	PPA
rs4237150	9:4290085	3.839	0.219
rs6476839	9:4290823	3.814	0.207
rs10116772	9:4290541	3.778	0.19
rs10814915	9:4290544	3.608	0.129
rs10758593	9:4292083	3.567	0.117
rs1574285	9:4283137	3.109	0.041
rs10758594	9:4295583	3.099	0.04
rs3892354	9:4282942	2.79	0.02
