# Supplementary material for: A novel variant in GLIS3 is associated with osteoarthritis
Source: Ann Rheum Dis. 2018 Feb 7;77(4):620–3. doi: 10.1136/annrheumdis-2017-211848 (PMC5890630; doi:10.1136/annrheumdis-2017-211848)
Supplement: Supplementary file 18 [file annrheumdis-2017-211848supp018.xlsx]

## Sheet: Sheet1
Table S11. Highest EIGEN scores for the variants in the region of association.
rsid	Position (b37)	EIGEN score
rs4237150	9:4290085	1.12073
rs10116772	9:4290541	1.51643
rs10814915	9:4290544	1.25767
rs6476839	9:4290823	1.60529
rs10974438	9:4291928	1.27372
